# Supplementary material for: Pharmacokinetics and bioequivalence evaluation of omeprazole and sodium bicarbonate dry suspensions in healthy Chinese volunteers
Source: Sci Rep. 2023 Jan 20;13:1113. doi: 10.1038/s41598-022-27286-5 (PMC9859815; doi:10.1038/s41598-022-27286-5)
Supplement: Supplementary file 1 — Supplementary Information. [file 41598_2022_27286_MOESM1_ESM.xlsx]

## Sheet: C-T
Plasma drug concentration C (ng/mL)-time (h) table after oral administration of test preparation by subjects on an empty stomach (N=40)																			Plasma drug concentration C (ng/mL) - time (h) table after oral administration of reference preparation (trade name: ZEGERID) by subjects on an empty stomach(P N=40)
Number	0	0.08	0.17	0.25	0.33	0.5	0.75	1	1.5	2	3	4	6	8	10	12			Number	0	0.08	0.17	0.25	0.33	0.5	0.75	1	1.5	2	3	4	6	8	10	12
Concentration (ng/mL)																			Concentration (ng/mL)
KF001	0	123	484	663	491	308	192	140	77.2	41.1	17.4	BLQ	BLQ	BLQ	BLQ	BLQ			KF001	0	177	582	528	507	205	329	206	82.7	43.5	15.4	5.5	BLQ	BLQ	BLQ	BLQ
KF002	0	107	709	751	631	450	291	242	153	85.6	30.2	14.4	BLQ	BLQ	BLQ	BLQ			KF002	0	192	516	726	556	411	272	182	102	50.4	20.4	8.4	BLQ	BLQ	BLQ	BLQ
KF003	0	541	738	855	662	371	265	198	112	74.5	28.7	14.6	BLQ	BLQ	BLQ	BLQ			KF003	0	143	706	817	706	414	291	184	108	61.6	31.5	13.9	BLQ	BLQ	BLQ	BLQ
KF004	0	218	685	863	821	596	411	258	168	106	45	16.3	BLQ	BLQ	BLQ	BLQ			KF004	0	417	1380	1050	906	643	433	332	178	132	49.5	27	BLQ	BLQ	BLQ	BLQ
KF005	0	237	1020	1210	1020	725	636	556	390	294	173	100	30.8	10.2	4.3	BLQ			KF005	0	57.1	97.2	253	641	878	702	649	519	402	274	171	57.5	24.5	9.9	BLQ
KF006	0	315	1470	1200	1260	1350	1200	1120	924	803	568	456	218	136	77.2	46.1			KF006	0	528	1250	1220	1250	1220	1150	1050	932	798	591	445	199	115	72.1	40.6
KF007	0	872	1230	972	818	566	404	265	157	100	46.4	17	BLQ	BLQ	BLQ	BLQ			KF007	0	531	1100	860	692	503	362	287	192	127	53.3	26.3	4.6	BLQ	BLQ	BLQ
KF008	0	165	834	972	804	756	583	495	362	269	155	96.4	28.6	10	BLQ	BLQ			KF008	0	103	477	667	727	688	560	466	325	242	158	84.8	24.8	7.5	BLQ	BLQ
KF009	0	422	722	835	771	549	393	322	191	135	66.1	32.8	6.8	BLQ	BLQ	BLQ			KF009	0	156	776	708	616	421	286	252	144	106	47.3	24.1	4.9	BLQ	BLQ	BLQ
KF010	0	239	897	1300	1120	821	602	440	287	192	80.8	50.6	10	BLQ	BLQ	BLQ			KF010	0	204	928	1320	1070	715	547	387	258	144	67.2	29.4	5.2	BLQ	BLQ	BLQ
KF011	0	166	1070	1080	845	558	449	327	208	150	71.5	33.2	7.3	BLQ	BLQ	BLQ			KF011	0	92.1	746	1090	911	621	456	365	235	147	80.5	33.8	6.8	BLQ	BLQ	BLQ
KF012	0	58.9	478	786	998	1230	1020	964	797	612	531	390	202	126	75.6	45.9			KF012	0	306	940	907	907	972	1010	1020	812	719	512	446	219	135	78.7	44.2
KF013	0	19.7	256	385	298	159	94	74.3	25.4	14.2	4.7	BLQ	BLQ	BLQ	BLQ	BLQ			KF013	0	126	440	346	279	140	76.8	55.6	23.2	12.7	4.8	BLQ	BLQ	BLQ	BLQ	BLQ
KF014	0	204	968	1250	1030	672	468	332	174	104	46.3	21.2	BLQ	BLQ	BLQ	BLQ			KF014	0	994	945	898	668	555	332	208	114	71.4	34.1	14	BLQ	BLQ	BLQ	BLQ
KF015	0	0	27.3	75	74.7	101	149	125	84.7	43.4	11.5	4.3	BLQ	BLQ	BLQ	BLQ			KF015	0	230	414	539	435	222	151	89.8	47	22.6	6.9	BLQ	BLQ	BLQ	BLQ	BLQ
KF016	0	1040	1650	1500	1580	1430	1220	1060	904	769	493	387	166	98	50.6	23.9			KF016	0	991	1790	1740	1490	1250	1130	988	819	681	479	370	170	95.2	53	26
KF017	0	473	1600	1670	1670	1520	1420	1250	1090	881	657	480	292	173	111	62.6			KF017	0	276	1370	1330	1580	1490	1500	1240	962	871	637	473	266	141	88.4	49.9
KF018	0	107	1280	1310	1510	1210	1030	963	749	734	495	430	224	126	79.2	41.4			KF018	0	156	1060	1460	1150	1130	1170	1010	875	768	557	455	246	137	82.1	46.1
KF019	0	985	1920	2290	1830	1780	1450	1370	1030	922	665	499	245	120	71.7	38			KF019	0	299	821	1950	2160	1890	1550	1330	1200	1000	765	567	259	154	98.3	45.4
KF020	0	191	767	1020	787	604	359	282	179	99.8	39.7	16.3	BLQ	BLQ	BLQ	BLQ			KF020	0	86.6	615	790	645	490	329	242	128	73.1	30.8	13.5	BLQ	BLQ	BLQ	BLQ
KF021	0	294	600	1420	1180	828	528	364	228	188	69.4	35.7	5.7	BLQ	BLQ	BLQ			KF021	0	250	626	1060	1090	797	546	356	194	116	44.3	21.4	BLQ	BLQ	BLQ	BLQ
KF022	0	562	800	795	637	513	311	205	115	74.6	38.1	17.5	BLQ	BLQ	BLQ	BLQ			KF022	0	59.4	592	739	780	603	358	257	159	108	50.7	22.6	5.5	BLQ	BLQ	BLQ
KF023	0	43.6	461	858	952	749	599	484	277	173	78.2	34.6	8.2	BLQ	BLQ	BLQ			KF023	0	130	748	895	794	532	375	303	187	101	40.8	17.9	BLQ	BLQ	BLQ	BLQ
KF024	0	178	612	720	632	428	293	214	124	65.2	28.8	12.1	BLQ	BLQ	BLQ	BLQ			KF024	0	399	672	784	742	472	290	183	106	55.6	23.8	8.5	BLQ	BLQ	BLQ	BLQ
KF025	0	702	1240	1570	1340	1320	1090	1040	856	759	559	401	228	132	78.4	44.4			KF025	0	1190	2040	1700	1480	1230	1080	1070	1030	749	634	482	297	170	95.7	61.4
KF026	0	125	458	550	425	268	144	107	56.9	27.8	9.4	4.4	BLQ	BLQ	BLQ	BLQ			KF026	0	353	732	701	517	318	190	109	52.4	27.8	11.1	5.2	BLQ	BLQ	BLQ	BLQ
KF027	0	279	526	498	350	202	103	69.1	39.1	19.5	7.7	BLQ	BLQ	BLQ	BLQ	BLQ			KF027	0	422	726	527	383	218	151	94.1	56.7	30.2	9.8	5.1	BLQ	BLQ	BLQ	BLQ
KF028	0	82.6	187	354	519	425	249	179	79.5	36.5	9.7	BLQ	BLQ	BLQ	BLQ	BLQ			KF028	0	437	564	659	550	336	193	122	52.8	28.1	9	BLQ	BLQ	BLQ	BLQ	BLQ
KF029	0	260	946	1130	1080	851	670	533	395	310	160	103	24.4	7.5	BLQ	BLQ			KF029	0	266	738	974	1000	763	595	443	306	207	115	58.2	13.6	BLQ	BLQ	BLQ
KF030	0	33.7	216	627	770	777	514	332	200	126	43.2	18.3	BLQ	BLQ	BLQ	BLQ			KF030	0	50.3	161	473	705	1110	668	498	295	217	92.2	37.8	7.8	BLQ	BLQ	BLQ
KF031	0	162	620	958	791	461	272	184	91.9	49.1	15.9	6.5	BLQ	BLQ	BLQ	BLQ			KF031	0	813	972	728	481	290	172	111	55	27	8.2	BLQ	BLQ	BLQ	BLQ	BLQ
KF032	0	0	768	1020	778	492	360	271	162	110	66.1	33.9	5.9	BLQ	BLQ	BLQ			KF032	0	253	1080	1030	906	621	491	360	252	177	84	50.3	10.6	BLQ	BLQ	BLQ
KF033	0	52.9	461	624	556	367	238	152	91.5	50.6	22.9	9.1	BLQ	BLQ	BLQ	BLQ			KF033	0	91	459	673	607	398	257	200	115	66.7	28.1	10.3	BLQ	BLQ	BLQ	BLQ
KF034	0	172	866	943	794	710	460	341	253	160	82	43.7	10	BLQ	BLQ	BLQ			KF034	0	50.5	338	1100	898	614	396	323	202	132	65.2	31.5	6.4	BLQ	BLQ	BLQ
KF035	0	321	1090	1130	1080	1030	895	879	677	619	428	403	199	122	70.4	43.3			KF035	0	1130	1240	1450	1130	947	889	803	645	544	455	330	184	104	58.2	35.2
KF036	0	24.1	175	425	465	500	367	312	184	94.6	37.5	14.6	BLQ	BLQ	BLQ	BLQ			KF036	0	27.5	110	471	507	454	332	252	92.9	65.4	25.6	10.7	BLQ	BLQ	BLQ	BLQ
KF037	0	37.6	259	321	276	233	156	104	53.6	34.5	11.7	7.4	BLQ	BLQ	BLQ	BLQ			KF037	0	26.7	44.8	149	261	269	181	116	72.6	41	17.8	7	BLQ	BLQ	BLQ	BLQ
KF038	0	35	224	372	377	351	217	125	56.7	26.6	9.9	BLQ	BLQ	BLQ	BLQ	BLQ			KF038	0	63.8	172	266	338	318	256	190	157	87	27.2	9.4	BLQ	BLQ	BLQ	BLQ
KF039	0	139	844	1010	894	588	409	265	156	96.3	40.4	18.1	BLQ	BLQ	BLQ	BLQ			KF039	0	423	1190	1130	1010	651	497	367	204	164	75.6	34.9	8.2	BLQ	BLQ	BLQ
KF040	0	191	734	1030	803	627	455	326	210	156	78.2	46.9	7.3	BLQ	BLQ	BLQ			KF040	0	238	1060	1600	1120	855	602	483	363	243	107	63.8	13.1	BLQ	BLQ	BLQ
N	40	40	40	40	40	40	40	40	40	40	40	40	40	40	40	40			N	40	40	40	40	40	40	40	40	40	40	40	40	40	40	40	40
Mean	0	254.45	772.31	933.55	842.99	686.9	524.15	431.74	309.21	240.15	150.54	106.72	47.97	26.52	15.46	8.64			Mean	0	318.45	780.45	907.7	829.88	666.35	528.9	429.59	316.33	241.48	158.48	110.36	50.23	27.08	15.91	8.72
SD	0	261.65	432.99	425.78	391.06	397.86	364.9	355.9	306.88	277.34	208.66	166.97	89.69	52.77	31.84	18.07			SD	0	306.51	438.39	424.9	389.89	386.23	375.37	351.5	323.53	282	222.38	175.17	93.46	54.05	32.4	18.2
Min	0	0	27.3	75	74.7	101	94	69.1	25.4	14.2	4.73	0	0	0	0	0			Min	0	26.7	44.8	149	261	140	76.8	55.6	23.2	12.7	4.82	0	0	0	0	0
Median	0	175	736	950.5	798.5	592	410	317	181.5	108	46.35	19.75	0	0	0	0			Median	0	234	735	838.5	734.5	608.5	385.5	313	189.5	121.5	50.1	25.2	4.79	0	0	0
Max	0	1040	1920	2290	1830	1780	1450	1370	1090	922	665	499	292	173	111	62.6			Max	0	1190	2040	1950	2160	1890	1550	1330	1200	1000	765	567	297	170	98.3	61.4
G-M	-	131.62	622.94	818.49	738.45	578.19	417.01	319.11	199.37	130.36	60.57	26.55	5.64	3.11	2.46	2.11			G-M	-	206.35	623.51	800.09	748.65	566.47	420.82	315.89	197.49	128.54	61.36	27.65	6.14	3.01	2.52	2.12
CV%	-	102.83	56.06	45.61	46.39	57.92	82.44	82.44	99.25	115.49	138.61	156.46	186.95	199.02	205.95	209.19			CV%	-	96.25	56.17	46.81	46.98	57.96	70.97	81.82	102.28	116.78	140.32	158.73	186.08	199.58	203.63	208.74
N_BLQ	40	2	0	0	0	0	0	0	0	0	0	5	21	29	31	32			_BLQ	40	0	0	0	0	0	0	0	0	0	0	4	19	30	31	32
The concentration of plasma drug concentration below the lower limit of quantification before Tmax is represented by 0; the concentration of plasma drug concentration below the lower limit of quantification after Tmax is treated as missing, but it is treated as "0" for descriptive statistics.																			The concentration of plasma drug concentration below the lower limit of quantification before Tmax is represented by 0; the concentration of plasma drug concentration below the lower limit of quantification after Tmax is treated as missing, but it is treated as "0" for descriptive statistics.

## Sheet: PK
Pharmacokinetic parameters after subjects took the test preparation on an empty stomach (N=40)																			Pharmacokinetic parameters after subjects took the Reference preparation on an empty stomach (N=40)
NUMBER	λz(1/h)	t1/2(h)	Tmax(h)	Cmax(ng/mL)	AUC0-t(h*ng/mL)	AUC0-∞(h*ng/mL)	AUC_%Extrap	No. first point											NUMBER	λz(1/h)	t1/2(h)	Tmax(h)	Cmax(ng /mL)	AUC0-t(h*ng/mL)	AUC0-∞(h*ng/mL)	AUC_%Extrap	No. first point
KF001	1.075	0.65	0.25	663	409.93	426.12	3.8	7											KF001	1.03	0.67	0.17	582	464.96	470.34	1.14	10
KF002	0.957	0.72	0.25	751	644.77	659.82	2.28	7											KF002	0.898	0.77	0.25	726	524.2	533.51	1.74	10
KF003	0.829	0.84	0.25	855	626.24	643.85	2.74	9											KF003	0.744	0.93	0.25	817	593.67	612.35	3.05	10
KF004	0.915	0.76	0.25	863	790.07	807.88	2.21	8											KF004	0.859	0.81	0.17	1380	968.27	999.68	3.14	7
KF005	0.551	1.26	0.25	1210	1676.3	1684.01	0.46	6											KF005	0.439	1.58	0.5	878	1981.38	2003.99	1.13	13
KF006	0.27	2.56	0.19	1470	4623.08	4793.53	3.56	14											KF006	0.262	2.65	0.17	1250	4477.39	4632.49	3.35	13
KF007	0.893	0.78	0.17	1230	885.23	904.27	2.11	8											KF007	0.823	0.84	0.17	1100	885.71	891.35	0.63	7
KF008	0.559	1.24	0.25	972	1503.14	1521.04	1.18	7											KF008	0.61	1.14	0.33	727	1339.15	1351.44	0.91	11
KF009	0.741	0.94	0.25	835	913.47	922.58	0.99	9											KF009	0.752	0.92	0.17	776	707.26	713.82	0.92	9
KF010	0.744	0.93	0.25	1300	1283.59	1296.96	1.03	8											KF010	0.856	0.81	0.25	1320	1122.27	1128.31	0.54	11
KF011	0.757	0.92	0.25	1080	994.78	1004.41	0.96	10											KF011	0.823	0.84	0.25	1090	1020.38	1028.58	0.8	11
KF012	0.252	2.75	0.5	1230	3934.37	4116.19	4.42	14											KF012	0.279	2.48	1	1020	4166.21	4324.55	3.66	14
KF013	1.118	0.62	0.25	385	202.46	206.69	2.05	9											KF013	1.036	0.67	0.17	440	203.63	208.28	2.23	9
KF014	0.795	0.87	0.25	1250	933.87	960.53	2.78	10											KF014	0.825	0.84	0.08	994	748.31	765.27	2.22	9
KF015	1.167	0.59	0.75	149	211.58	215.26	1.71	8											KF015	1.291	0.54	0.25	539	314.48	319.79	1.66	8
KF016	0.344	2.01	0.17	1650	4303.43	4372.82	1.59	7											KF016	0.327	2.12	0.17	1790	4095.97	4175.53	1.91	8
KF017	0.256	2.71	0.25	1670	5458.48	5703.02	4.29	11											KF017	0.285	2.43	0.35	1580	5092.74	5267.79	3.32	9
KF018	0.281	2.47	0.35	1510	4249.96	4397.28	3.35	7											KF018	0.281	2.47	0.25	1460	4502.62	4666.84	3.52	8
KF019	0.32	2.17	0.25	2290	5445.27	5564.05	2.14	9											KF019	0.307	2.26	0.33	2160	5839.19	5986.95	2.47	7
KF020	0.906	0.77	0.25	1020	796.66	814.65	2.21	10											KF020	0.845	0.82	0.25	790	638.87	654.85	2.44	10
KF021	0.836	0.83	0.25	1420	1164.83	1171.68	0.59	7											KF021	0.885	0.78	0.33	1090	979.84	1004.02	2.41	9
KF022	0.741	0.94	0.17	800	681.22	704.84	3.35	9											KF022	0.75	0.92	0.33	780	775.44	782.79	0.94	9
KF023	0.761	0.91	0.36	952	1127.76	1138.58	0.95	10											KF023	0.865	0.8	0.25	895	784.15	804.84	2.57	10
KF024	0.842	0.82	0.25	720	593.21	607.58	2.37	10											KF024	1.009	0.69	0.25	784	609.53	617.95	1.36	8
KF025	0.273	2.54	0.25	1570	4476.64	4639.01	3.5	12											KF025	0.263	2.64	0.17	2040	5144.06	5377.72	4.35	11
KF026	1.097	0.63	0.25	550	340.39	344.41	1.17	7											KF026	0.836	0.83	0.17	732	428.84	435.09	1.44	10
KF027	1.15	0.6	0.17	526	284.11	290.8	2.3	7											KF027	1	0.69	0.17	726	369.29	374.38	1.36	8
KF028	1.458	0.48	0.33	519	406.74	413.41	1.61	7											KF028	1.171	0.59	0.25	659	423.08	430.79	1.79	9
KF029	0.615	1.13	0.25	1130	1675.1	1687.3	0.72	7											KF029	0.714	0.97	0.33	1000	1287.79	1306.84	1.46	11
KF030	0.976	0.71	0.5	777	831	849.75	2.21	8											KF030	0.827	0.84	0.5	1110	1197.2	1206.68	0.79	8
KF031	1.06	0.65	0.25	958	578.73	584.84	1.05	9											KF031	1.299	0.53	0.17	972	466.55	472.87	1.34	8
KF032	0.816	0.85	0.25	1020	826.59	833.81	0.87	11											KF032	0.695	1	0.17	1080	1126.07	1141.32	1.34	8
KF033	0.859	0.81	0.25	624	468.36	478.93	2.21	10											KF033	0.983	0.71	0.25	673	540.67	551.15	1.9	7
KF034	0.704	0.99	0.25	943	1059.14	1073.33	1.32	8											KF034	0.761	0.91	0.25	1100	902.94	911.3	0.92	9
KF035	0.256	2.71	0.25	1130	3776.09	3945.06	4.28	13											KF035	0.285	2.43	0.25	1450	3588.42	3711.82	3.33	11
KF036	0.934	0.74	0.5	500	630.78	646.4	2.42	10											KF036	0.905	0.77	0.33	507	512.56	524.38	2.25	10
KF037	1.026	0.68	0.25	321	280.58	287.81	2.51	5											KF037	0.933	0.74	0.5	269	284.12	291.57	2.56	8
KF038	1.258	0.55	0.33	377	327.18	335.05	2.35	8											KF038	1.13	0.61	0.33	338	461.2	469.49	1.77	9
KF039	0.836	0.83	0.25	1010	801.56	823.22	2.63	10											KF039	0.747	0.93	0.17	1190	1113.52	1124.56	0.98	10
KF040	0.745	0.93	0.25	1030	1007.72	1017.58	0.97	7											KF040	0.722	0.96	0.25	1600	1470.63	1488.77	1.22	7
N	40	40	40	40	40	40	40	40											N	40	40	40	40	40	40	40	40
Mean	0.774	1.15	0.28	981.5	1530.61	1572.21	2.13	9											Mean	0.759	1.15	0.27	1010.35	1553.81	1594.1	1.92	9
SD	0.308	0.71	0.11	431.72	1584.3	1642.1	1.08	2											SD	0.29	0.68	0.15	430.97	1618.3	1676.3	0.97	2
Min	0.252	0.48	0.17	149	202.46	206.69	0.46	5											Min	0.262	0.53	0.08	269	203.63	208.28	0.54	7
Median	0.823	0.84	0.25	965	858.12	877.01	2.21	9											Median	0.824	0.84	0.25	983	894.33	901.33	1.75	9
Max	1.458	2.75	0.75	2290	5458.48	5703.02	4.42	14											Max	1.299	2.65	1	2160	5839.19	5986.95	4.35	14
Geometric Mean	0.697	0.99	0.27	876.69	986.67	1008.2	1.84	9											Geometric Mean	0.689	1.01	0.25	920.89	1012.31	1032.91	1.68	9
CV%	39.839	61.77	38.96	43.99	103.51	104.45	50.69	23											CV%	38.193	59.05	55.69	42.66	104.15	105.16	50.55	18

## Sheet: CYP2C19 genotype
Number	CYP2C19*17 (rs12248560)	CYP2C19*2（rs4244285）	CYP2C19*3 (rs4986893)
KF001	C	G	G
KF002	C	GA	G
KF003	C	GA	G
KF004	C	A	G
KF005	C	G	G
KF006	C	G	G
KF007	C	G	G
KF008	C	GA	G
KF009	C	GA	G
KF010	C	A	G
KF011	C	A	G
KF012	C	G	G
KF013	C	G	G
KF014	C	G	GA
KF015	C	GA	G
KF016	C	GA	G
KF017	C	GA	G
KF018	C	GA	G
KF019	C	G	G
KF020	C	GA	G
KF021	C	GA	G
KF022	C	GA	G
KF023	C	GA	G
KF024	C	GA	G
KF025	C	A	G
KF026	C	G	G
KF027	C	G	G
KF028	C	GA	G
KF029	C	GA	G
KF030	C	GA	G
KF031	C	GA	G
KF032	C	GA	G
KF033	C	GA	G
KF034	C	GA	G
KF035	C	GA	G
KF036	C	GA	G
KF037	C	G	G
KF038	C	G	G
KF039	C	GA	G
KF040	C	G	G
